# Supplementary material for: Anti-Tumor Active Isopropylated Fused Azaisocytosine-Containing Congeners Are Safe for Developing Danio rerio as Well as Red Blood Cells and Activate Apoptotic Caspases in Human Breast Carcinoma Cells
Source: Molecules. 2022 Feb 11;27(4):1211. doi: 10.3390/molecules27041211 (PMC8876100; doi:10.3390/molecules27041211)
Supplement: Supplementary file 1 [file molecules-27-01211-s001.zip]

Archive with 1 entries (1 files):
- molecules-1581933-supplementary.pdf
